# Supplementary material for: NucleoMap: A computational tool for identifying nucleosomes in ultra-high resolution contact maps
Source: PLoS Comput Biol. 2022 Jul 14;18(7):e1010265. doi: 10.1371/journal.pcbi.1010265 (PMC9321407; doi:10.1371/journal.pcbi.1010265)
Supplement: S1 Table — (XLSX) [file pcbi.1010265.s008.xlsx]

## Sheet: Sheet 1 - S1 Table. Proportions
S1 Table. Proportions of tetra-nucleosome motifs in different groups in yeast.
	Range of total contact numbers	Proportion of alpha motif	Proportion of beta motif
Group1	[0, 200)	0.322	0.678
Group2	[200, 400)	0.366	0.634
Group3	[400, 600)	0.688	0.312
Group4	[600, INF)	0.785	0.215
