# Supplementary material for: NucleoMap: A computational tool for identifying nucleosomes in ultra-high resolution contact maps
Source: PLoS Comput Biol. 2022 Jul 14;18(7):e1010265. doi: 10.1371/journal.pcbi.1010265 (PMC9321407; doi:10.1371/journal.pcbi.1010265)
Supplement: S2 Table — (XLSX) [file pcbi.1010265.s009.xlsx]

## Sheet: Sheet 1 - S2 Table. F1-scores o
S2 Table. F1-scores of different folding motif classifiers.
Model	Group 1	Group 2	Group 3	Group 4
Nearest Neighbor	0.39	0.62	0.842	0.889
Linear SVM	0	0.73	0.844	0.815
RBF SVM	0.185	0.713	0.841	0.933
Gaussian Process	0.299	0.744	0.697	0.133
Decision Tree	0.373	0.689	0.806	0.857
Random Forest	0.381	0.726	0.833	0.897
Neural Network	0.5	0.712	0.833	0.8
AdaBoost	0.514	0.642	0.767	0.8
Naive Bayes	0.508	0.703	0.793	0.929
QDA	0.438	0.652	0.819	0.897
